# Supplementary material for: Genome-wide analysis of the MADS-box gene family involved in salt and waterlogging tolerance in barley (Hordeum vulgare L.)
Source: Front Plant Sci. 2023 May 9;14:1178065. doi: 10.3389/fpls.2023.1178065 (PMC10203460; doi:10.3389/fpls.2023.1178065)
Supplement: Supplementary Table 2 — The cis-elements analysis of HvMADS promoters [file DataSheet_1.xlsx]

## Sheet: cis-elements in HvMADS promoter
Gene ID	1		2		3		4		5		6		7		8		9		10		11		12		13		14		15		16		17		18		19		20		21		22		23		24		25
HvMADS1	LTR	1	G-box	3	ABRE	4	MYB recognition site	1	TCA	3	CAAT-box	20	CCGTCC-box	1	Box 4	1	AT~TATA-box	5	TATA-box	38	DRE1	1	ARE	2	CCAAT-box	1	A-box	1	as-1	2	MYC	4	ERE	4	TATA	1
HvMADS2	CAAT-box	17	Unnamed__2	1	STRE	9	DRE core	2	LTR	1	G-box	5	ABRE	5	ABRE3a	1	MYB	4	O2-site	1	AuxRR-core	1	as-1	3	P-box	1	MYC	7	I-box	1	ABRE4	1	Sp1	2	TATA-box	7	ARE	3	E2Fb	1
HvMADS3	CAAT-box	4	Unnamed__2	1	DRE core	3	STRE	11	Myb	1	LTR	2	ABRE	1	G-box	1	O2-site	1	TGA-element	2	MYC	1	as-1	4	TATA	1	Sp1	4	JERE	1	AT~TATA-box	3	ARE	1	TATA-box	18
HvMADS4	CCGTCC-box	2	STRE	3	CAAT-box	10	OCT	1	MYB	1	O2-site	2	LTR	1	RY-element	1	TATC-box	1	G-box	1	ABRE	2	W box	1	as-1	1	P-box	1	MYC	3	TATA-box	10	ARE	4	DRE1	1	A-box	2
HvMADS5	MYC	3	WRE3	2	P-box	2	as-1	2	TGA-element	1	ERE	1	LAMP-element	1	G-Box	1	TATA-box	18	CAAT-box	24	STRE	3	CAT-box	1	MYB-like sequence	2	MBS	1	ABRE	3	TATC-box	1	G-box	2	LTR	1	Myb	2	O2-site	1	MYB	4
HvMADS6	ABRE	1	G-box	3	MYB recognition site	3	MSA-like	1	O2-site	2	CAAT-box	12	Unnamed__2	1	CAT-box	1	CCGTCC-box	2	DRE core	1	STRE	6	box S	1	Sp1	1	ARE	3	TATA-box	2	CCAAT-box	3	A-box	2	TGA-element	2	AuxRR-core	1	WRE3	1	P-box	1	as-1	2
HvMADS7	W box	1	TGA-element	1	I-box	1	P-box	1	as-1	2	TATA-box	4	G-Box	2	A-box	4	CCAAT-box	1	box S	1	Sp1	2	Myb-binding site	1	MBS	1	CCGTCC-box	4	circadian	1	STRE	2	CAAT-box	26	MYB	5	MYB recognition site	1	Myb	1	LTR	1	ABRE	3	G-box	1
HvMADS8	MBS	2	circadian	1	CAT-box	2	DRE core	2	STRE	4	CAAT-box	13	AE-box	1	MYB	1	O2-site	1	Myb	3	RY-element	2	G-box	1	ABRE	1	ACE	1	as-1	2	MYC	3	TATA-box	15	ARE	1	Box 4	1	Myb-binding site	1	AT~TATA-box	1	dOCT	1
HvMADS9	Box 4	3	LTR	1	ABRE	1	MBSI	2	TATA-box	33	CAAT-box	22	MYC	2	TATA	3	STRE	2	DRE core	1	ERE	1
HvMADS10	Myc	1	ABRE	1	AT~TATA-box	2	G-box	1	ARE	2	MYB	1	TATA-box	35	O2-site	1	CARE	1	CAAT-box	32	P-box	1	W box	1	STRE	2
HvMADS11	CAAT-box	14	Unnamed__2	1	CCGTCC-box	1	STRE	4	Myb	2	ABRE	2	G-box	1	MYB recognition site	2	TGA-element	1	MYC	3	WRE3	2	Sp1	4	AT~TATA-box	3	Myb-binding site	1	AT-rich sequence	1	ARE	3	TATA-box	23	A-box	1	CCAAT-box	2
HvMADS12	W box	2	AuxRR-core	1	TGA-element	1	WRE3	1	MYC	1	as-1	2	ARE	1	TATA-box	19	CCAAT-box	1	Myb-binding site	1	AT~TATA-box	3	DRE core	1	STRE	4	CAAT-box	25	Unnamed__2	1	MYB	1	MYB recognition site	1	MSA-like	1	ABRE	3	TCA-element	2
HvMADS13	Myb	6	ABRE	2	ABRE3a	1	G-box	2	MYB	3	CAAT-box	31	CAT-box	2	MYB-like sequence	1	MBS	4	STRE	1	LAMP-element	1	AT~TATA-box	2	Myb-binding site	1	ARE	1	TATA-box	19	G-Box	1	ACE	1	MYC	4	ABRE4	1	as-1	1	W box	1	TATA	1
HvMADS14	AT-rich element	1	MYC	3	Unnamed__2	2	CAAT-box	21	STRE	3	Unnamed__6	2	ABRE	1	AT~TATA-box	3	TCA-element	1	box S	1	Myb	1	Myc	1	TATA-box	45
HvMADS15	WRE3	1	MYC	5	as-1	1	W box	1	AT~TATA-box	1	ARE	2	TATA-box	14	CAAT-box	18	Unnamed__2	2	circadian	1	MRE	1	STRE	2	Myb	1	TC-rich repeats	1	G-box	1	O2-site	1
HvMADS16	Sp1	1	Myb-binding site	1	AT~TATA-box	4	ARE	4	TATA-box	37	G-Box	1	CCAAT-box	1	WRE3	1	MYC	5	P-box	1	as-1	1	TATA	1	ERE	1	LTR	1	ABRE	3	MYB	3	Unnamed__8	1	MYB recognition site	1	AE-box	2	MSA-like	1	CAAT-box	24	CAT-box	1	MYB-like sequence	2	STRE	1
HvMADS17	G-box	3	ABRE3a	2	ABRE	3	MYB	2	AC-I	1	F-box	1	CAAT-box	34	MYB-like sequence	1	STRE	2	Myc	1	Box 4	7	AT~TATA-box	2	TATA-box	34	ARE	3	TGA-element	1	as-1	1	P-box	1	ABRE4	2	I-box	1
HvMADS18	MYB	4	O2-site	1	G-box	2	TCA-element	1	ABRE3a	1	ABRE	3	circadian	1	MYB-like sequence	1	STRE	3	CAAT-box	35	TATA-box	30	ARE	2	Myc	1	Box 4	5	AT~TATA-box	1	TATA	1	TGA-element	1	ABRE4	1	I-box	1
HvMADS19	ABRE	5	G-box	1	Myb	1	O2-site	2	AC-I	2	MYB	3	MYB recognition site	1	CAAT-box	26	DRE core	2	circadian	1	CCGTCC-box	4	MBS	1	dOCT	1	Myb-binding site	1	box S	1	JERE	1	Sp1	1	G-Box	3	CCAAT-box	1	A-box	4	TATA-box	5	MYC	2	WRE3	2	as-1	2	W box
HvMADS20	MYB-like sequence	1	MRE	1	STRE	2	CAAT-box	21	MYB	3	O2-site	1	MSA-like	1	AC-I	1	Myb	1	LTR	1	ABRE	4	TC-rich repeats	1	G-box	3	TATC-box	2	ERE	1	TGA-element	1	MYC	1	I-box	1	WRE3	2	P-box	1	as-1	1	TATA-box	11	G-Box	2	Box 4	1
HvMADS21	G-Box	1	A-box	1	CCAAT-box	2	ARE	1	TATA-box	2	LAMP-element	1	Myb-binding site	1	C-box	1	Box 4	1	Myc	1	I-box	3	as-1	4	MYB	3	MYB recognition site	2	ABRE	1	LTR	1	STRE	8	CAT-box	3	CCGTCC-box	1	Unnamed__2	2	CAAT-box	9
HvMADS22	TGA-element	3	AuxRR-core	1	as-1	3	WRE3	1	ABRE4	1	MYC	3	Sp1	3	DRE1	1	CCAAT-box	1	G-Box	2	CAAT-box	11	Unnamed__2	1	DRE core	3	STRE	4	LTR	2	G-box	4	ABRE3a	1	ABRE	5	MYB recognition site	1	MYB	1
HvMADS23	AT~TATA-box	2	Myb-binding site	2	box S	2	A-box	1	ARE	1	TATA-box	15	MYC	2	WRE3	1	P-box	1	as-1	2	AuxRR-core	1	ACE	2	chs-CMA2b	1	LTR	1	Myb	2	AC-II	1	MYB	3	CAAT-box	21	STRE	1	CCGTCC-box	1
HvMADS24	STRE	8	CAT-box	3	MBS	2	CCGTCC-box	1	CAAT-box	14	MYB	2	MYB recognition site	3	ABRE3a	1	ABRE	4	G-box	4	LTR	1	WRE3	1	ABRE4	1	MYC	2	as-1	2	G-Box	1	A-box	1	CCAAT-box	3	ARE	4	TATA-box	7	Myb-binding site	2	Box 4	1	3-AF3 binding site	1
HvMADS25	as-1	1	WRE3	1	MYC	5	I-box	1	AuxRR-core	1	ERE	1	W box	1	Myb-binding site	1	Myc	1	A-box	1	G-Box	2	TATA-box	38	ARE	2	CAAT-box	20	STRE	2	MBS	1	CCGTCC-box	1	TCA-element	1	ABRE	3	LTR	1	Myb	1	O2-site	1	MYB	2
HvMADS26	CCGTCC-box	3	MBS	1	STRE	5	DRE core	1	CAAT-box	10	Unnamed__2	1	MYB	4	AC-I	1	TCA	1	LTR	1	Myb	3	G-box	5	ABRE	5	ERE	2	TGA-element	1	as-1	3	WRE3	1	TATA-box	12	ARE	1	A-box	3	G-Box	2	Sp1	1	Box 4	2	Myb-binding site	1
HvMADS27	CAAT-box	13	DRE core	1	STRE	4	LTR	1	G-box	2	ABRE	3	MYB	4	O2-site	3	TCA	1	TGA-element	1	as-1	3	MYC	3	WRE3	2	Sp1	2	box S	1	AT~TATA-box	1	Myb-binding site	1	TATA-box	5
HvMADS28	TATA-box	6	MYB recognition site	2	ARE	2	CCAAT-box	2	E2Fb	1	F-box	1	G-Box	2	TCA	2	box S	6	AT~TATA-box	2	G-box	3	ABRE	5	NON	1	CAAT-box	9	as-1	3	MYC	2	WRE3	1
HvMADS29	STRE	1	MBS	1	CCGTCC-box	1	CAAT-box	24	F-box	1	MYB	1	AE-box	1	MYB recognition site	1	ABRE3a	2	ABRE	5	G-box	4	LTR	1	TATA	1	ABRE4	2	WRE3	2	MYC	4	as-1	8	TGA-element	3	A-box	1	CCAAT-box	1	TATA-box	23	Myb-binding site	1	AT~TATA-box	3	dOCT	1	box S
HvMADS30	ABRE	1	TCA-element	1	RY-element	1	LTR	1	Myb	3	TCA	1	MYB	1	Unnamed__2	1	CAAT-box	33	MRE	1	STRE	1	circadian	1	MBS	2	AT~TATA-box	2	Myb-binding site	1	MBSI	1	Box 4	4	G-Box	1	TATA-box	16	MYC	7	WRE3	1	W box	1
HvMADS31	W box	2	as-1	1	MYC	1	ABRE4	1	TGA-element	1	A-box	1	TATA-box	11	ARE	1	AT~TATA-box	2	Myb-binding site	1	Sp1	4	STRE	3	DRE core	3	MYB-like sequence	1	CCGTCC-box	1	MBS	1	Unnamed__2	3	CAAT-box	11	OCT	1	MYB	2	RY-element	4	G-box	2	ABRE	2	ABRE3a	1
HvMADS32	G-Box	2	CCAAT-box	1	ARE	2	DRE1	1	TATA-box	9	Myb-binding site	1	Sp1	1	W box	1	MYC	3	WRE3	1	as-1	1	MYB	5	MYB recognition site	1	ABRE	5	Myb	2	LTR	1	STRE	4	circadian	1	MYB-like sequence	1	MBS	2	Unnamed__2	1	CAAT-box	22
HvMADS34	CAT-box	1	CCGTCC-box	1	MYB-like sequence	1	STRE	6	DRE core	3	CAAT-box	17	Unnamed__2	2	MYB	2	MYB recognition site	1	TCA	1	ABRE	1	G-box	1	MYC	1	WRE3	3	as-1	2	ARE	1	TATA-box	12	CCAAT-box	1	A-box	1	E2Fb	1	box S	1	Sp1	1	chs-Unit 1 m1	1	dOCT	1	AT~TATA-box
HvMADS35	TCA	1	MYB recognition site	1	MYB	2	G-box	2	ABRE	4	Myb	1	STRE	5	DRE core	1	CCGTCC-box	5	MBS	1	CAT-box	2	Unnamed__2	5	CAAT-box	9	A-box	5	CCAAT-box	1	Myb-binding site	2	Sp1	3	Box 4	1	as-1	3	I-box	1	WRE3	1
HvMADS36	CCAAT-box	1	ARE	1	AT~TATA-box	1	Myb-binding site	1	WRE3	2	ABRE4	1	as-1	2	P-box	2	AuxRR-core	1	MYB recognition site	1	ABRE3a	1	LTR	1	MRE	1	CCGTCC-box	1	Unnamed__2	2	A-box	1	TATA-box	15	Box 4	1	Sp1	1	MYC	4	TGA-element	2	AC-I	1	MYB	2	ABRE	1	G-box
HvMADS37	AT~TATA-box	1	Sp1	1	CCAAT-box	2	G-Box	4	TATA-box	9	ARE	2	as-1	1	WRE3	1	I-box	1	H-box	1	G-box	3	TC-rich repeats	1	ABRE	8	ABRE2	1	LTR	1	Myb	2	O2-site	1	AC-II	1	TCA	3	MYB recognition site	2	MYB	1	CAAT-box	17	STRE	4	MBS	1	MYB-like sequence
HvMADS38	ARE	2	TATA-box	17	CCAAT-box	2	AT~TATA-box	2	ABRE4	1	WRE3	1	MYC	6	P-box	1	as-1	1	MYB	3	MYB recognition site	2	AE-box	1	AC-I	1	Myb	1	ABRE3a	1	ABRE	2	G-box	2	MYB-like sequence	1	circadian	1	MRE	1	CAAT-box	29
HvMADS39	AE-box	1	MYB	1	RY-element	1	G-box	1	TCA-element	2	ABRE	2	TC-rich repeats	1	STRE	2	MBS	1	circadian	1	CAAT-box	29	TATA-box	20	chs-CMA2a	1	ARE	1	AT~TATA-box	4	LAMP-element	1	Box 4	1	ERE	1	as-1	2	MYC	3
HvMADS40	ABRE	4	ABRE3a	1	G-box	3	LTR	3	Myb	3	MYB recognition site	1	Unnamed__2	2	CAAT-box	9	STRE	7	DRE core	1	CCGTCC-box	2	MYB-like sequence	1	MBS	1	AT~TATA-box	2	Sp1	3	A-box	2	CCAAT-box	1	ARE	2	DRE1	1	TATA-box	12	MYC	1	WRE3	3	ABRE4	1	as-1	4
HvMADS41	Sp1	7	Myb-binding site	1	AT~TATA-box	25	TATA-box	57	DRE1	2	ARE	1	CCAAT-box	1	A-box	3	ACE	1	as-1	3	MYC	5	W box	1	G-box	4	TCA-element	1	ABRE	4	MYB recognition site	1	MYB	5	CAAT-box	15	Unnamed__2	1	MYB-like sequence	1	CCGTCC-box	3	DRE core	3	STRE	3
HvMADS43	ACE	1	AuxRR-core	1	TGA-element	5	WRE3	1	ABRE4	2	MYC	1	I-box	1	as-1	2	DRE1	1	TATA-box	10	G-Box	1	CCAAT-box	1	A-box	1	box S	1	Sp1	1	Myb-binding site	1	AT~TATA-box	2	CCGTCC-box	1	STRE	1	DRE core	1	CAAT-box	18	Unnamed__2	1	MYB	2	MYB recognition site	1	O2-site
HvMADS44	G-box	2	A-box	1	CCAAT-box	1	Box II	1	TATA-box	17	AT~TATA-box	2	plant_AP-2-like	1	box S	1	MYC	3	as-1	2	ACE	1	TCA	1	O2-site	1	MYB recognition site	1	ABRE	3	TCA-element	1	LTR	1	Myb	2	STRE	2	DRE core	1	CCGTCC-box	1	MBS	1	OCT	1	CAAT-box	16
HvMADS45	Unnamed__2	2	CAAT-box	22	STRE	8	CCGTCC-box	1	G-box	2	ABRE3a	1	ABRE	2	AC-I	1	TCA	1	AE-box	1	MYB recognition site	1	MYB	5	as-1	1	ABRE4	1	WRE3	1	MYC	2	ACE	1	CARE	1	Unnamed__6	1	W box	1	AT-rich sequence	1	AT~TATA-box	9	Sp1	2	A-box	1	CCAAT-box
HvMADS46	Sp1	2	Box 4	1	Myb-binding site	1	TATA-box	26	ARE	1	chs-CMA2a	1	A-box	1	CCAAT-box	1	CARE	1	as-1	2	MYC	4	ABRE4	1	W box	1	Myb	1	G-box	2	RY-element	1	TATC-box	1	TC-rich repeats	2	ABRE	2	ABRE3a	1	MYB recognition site	1	AE-box	1	MYB	4	CAAT-box	25	CCGTCC-box
HvMADS47	box S	2	MBSI	1	ARE	1	CCAAT-box	1	A-box	3	G-Box	1	TGA-element	1	as-1	3	WRE3	2	W box	1	Myb	2	RY-element	2	ABRE	2	MYB recognition site	1	AE-box	1	O2-site	3	TCA	5	CAAT-box	7	MBS	2	CCGTCC-box	3	CAT-box	4	STRE	1
HvMADS47	box S	2	MBSI	1	ARE	1	CCAAT-box	1	A-box	3	G-Box	1	TGA-element	1	as-1	3	WRE3	2	W box	1	Myb	2	RY-element	2	ABRE	2	MYB recognition site	1	AE-box	1	O2-site	3	TCA	5	CAAT-box	6	MBS	2	CCGTCC-box	3	CAT-box	4	STRE	1
HvMADS48	AT~TATA-box	3	Box 4	2	CCAAT-box	1	G-Box	1	TATA-box	19	DRE1	1	as-1	1	MYC	1	ABRE4	1	ACE	2	W box	2	TCA-element	1	G-box	5	ABRE	3	ABRE3a	1	LTR	1	MYB recognition site	1	MYB	1	CAAT-box	16	telo-box	1	STRE	4	MYB-like sequence	1
HvMADS49	CAAT-box	20	CAT-box	2	MBS	1	STRE	8	DRE core	2	LTR	1	Myb	2	ABRE	2	G-box	2	MYB	5	MYB recognition site	1	ACE	1	WRE3	1	MYC	1	W box	1	Box 4	2	Sp1	1	Myb-binding site	2	AT~TATA-box	3	ARE	1	TATA-box	10	CCAAT-box	1
HvMADS50	MYC	6	WRE3	4	AuxRR-core	1	chs-CMA2b	1	W box	1	AT~TATA-box	1	Myb-binding site	1	Myc	1	JERE	1	Sp1	2	A-box	1	G-Box	1	TATA-box	19	ARE	3	chs-CMA2a	1	Unnamed__2	1	CAAT-box	18	STRE	7	CCGTCC-box	1	MYB-like sequence	2	MBS	1	NON-box	1	G-box	2	ABRE	3	Myb
HvMADS52	Myb-binding site	1	AT~TATA-box	1	Sp1	3	A-box	2	ARE	2	TATA-box	11	WRE3	2	MYC	1	ABRE	1	MYB	4	Unnamed__2	2	CAAT-box	10	STRE	9	DRE core	1	CCGTCC-box	2	MYB-like sequence	2	circadian	1
HvMADS53	ACTCATCCT sequence	1	STRE	1	CAAT-box	34	AE-box	2	MYB	2	TCA	1	ERE	1	Gap-box	1	as-1	2	MYC	7	WRE3	1	TATA-box	12	ARE	2	DRE1	1	chs-CMA2a	1	AT~TATA-box	1	dOCT	1	Myb-binding site	1	LAMP-element	1
HvMADS54	ARE	2	TATA-box	25	G-Box	2	CCAAT-box	4	Myc	1	HD-Zip 3	1	AT~TATA-box	3	Myb-binding site	1	W box	1	AuxRR-core	1	MYC	3	WRE3	2	as-1	3	MYB	3	MYB recognition site	4	O2-site	1	LTR	1	Myb	1	TC-rich repeats	1	ABRE	4	CAT-box	1	MYB-like sequence	2	MBS	1	STRE	3	CAAT-box
HvMADS55	MYB	1	MYB recognition site	1	ABRE	1	ABRE3a	1	G-box	1	Myb	1	chs-CMA1a	1	STRE	1	DRE core	1	TGA-box	1	MBS	1	CAAT-box	1	G-Box	1	Box II	1	CCAAT-box	1	ARE	1	DRE1	1	TATA-box	1	Box 4	1	Myc	1	Sp1	1	ERE	1	I-box	1	MYC	1	ABRE4
HvMADS56	ABRE	4	ABRE3a	2	G-box	3	Myb	2	O2-site	1	MYB recognition site	1	CAAT-box	24	STRE	2	DRE core	1	MBS	1	Box 4	1	Myc	1	Sp1	1	G-Box	1	CCAAT-box	1	ARE	3	DRE1	1	TATA-box	17	MYC	2	I-box	1	ABRE4	2	as-1	3	TGA-element	1
HvMADS57	CAAT-box	29	STRE	7	MYB-like sequence	1	MBS	1	ABRE	2	TCA-element	1	Myb	2	chs-CMA1a	1	MSA-like	1	MYB	4	MYB recognition site	2	MYC	9	WRE3	1	as-1	5	AT~TATA-box	1	Myb-binding site	1	Box 4	3	G-Box	1	CCAAT-box	2	ARE	2	TATA-box	9
HvMADS59	MYB-like sequence	1	CAT-box	2	STRE	1	CAAT-box	24	AE-box	1	MYB	3	G-box	2	TC-rich repeats	2	ABRE	2	ABRE3a	1	W box	1	TGA-element	1	AuxRR-core	1	ACE	1	as-1	2	P-box	1	I-box	2	MYC	4	ABRE4	1	WRE3	1	TATA-box	25	ARE	1	Box 4	3	AT~TATA-box	2	AT-rich sequence
HvMADS60	F-box	1	O2-site	1	MYB	2	MYB recognition site	2	AE-box	1	circadian	1	MYB-like sequence	2	CAAT-box	31	CCAAT-box	2	ARE	1	TATA-box	42	LAMP-element	1	AT~TATA-box	2	Box 4	3	HD-Zip 3	1	TATA	1	HD-Zip 1	1	ERE	1	MYC	6	as-1	1	P-box	1	TGA-element	1
HvMADS61	MYB-like sequence	3	circadian	1	CAAT-box	32	Unnamed__8	1	AE-box	1	MYB recognition site	2	MYB	4	O2-site	2	F-box	1	TC-rich repeats	1	ERE	1	TATA	1	TGA-element	1	P-box	2	MYC	6	TATA-box	29	ARE	1	CCAAT-box	2	HD-Zip 3	2	Box 4	3	AT~TATA-box	2	LAMP-element	1
HvMADS62	MYC	4	WRE3	1	P-box	1	as-1	2	Box 4	1	box S	1	AT~TATA-box	3	ARE	4	TATA-box	30	A-box	1	CCAAT-box	1	CAAT-box	24	circadian	2	MYB-like sequence	2	CCGTCC-box	1	MBS	3	MRE	1	STRE	1	DRE core	1	Myb	7	LTR	1	ABRE	2	G-box	1	MYB	3	AE-box
HvMADS63	STRE	1	MYB-like sequence	2	MBS	1	CAT-box	1	CAAT-box	33	MSA-like	1	AE-box	1	MYB recognition site	1	MYB	3	G-box	4	ABRE	2	ABRE3a	1	Myb	2	LTR	1	P-box	1	as-1	3	MYC	4	WRE3	1	ABRE4	1	TGA-element	1	CCAAT-box	1	TATA-box	11	ARE	3	AT~TATA-box	1	box S
HvMADS66	CAAT-box	27	re2f-1	1	MBS	1	LTR	1	Myb	2	AE-box	1	O2-site	1	ACE	1	TGA-element	2	MYC	3	TATA	3	Box 4	2	HD-Zip 3	1	LAMP-element	1	AT~TATA-box	2	ARE	2	TATA-box	41
HvMADS67	AE-box	1	MYB	2	G-box	7	RY-element	1	ABRE	4	ABRE3a	1	Myb	1	DRE core	1	STRE	7	CCGTCC-box	1	MYB-like sequence	1	MBS	1	Unnamed__2	2	CAAT-box	12	A-box	1	TATA-box	7	ARE	1	AT~TATA-box	2	Sp1	1	Box 4	1	as-1	1	MYC	1	ABRE4	1	WRE3	2	TGA-element
HvMADS68	WRE3	1	MYC	1	I-box	1	G-Box	3	CCAAT-box	2	A-box	3	box S	1	Sp1	1	NON	1	CCGTCC-box	3	DRE core	1	STRE	9	ACTCATCCT sequence	1	CAAT-box	5	OCT	1	Unnamed__2	3	MYB	4	MYB recognition site	2	ABRE	7	RY-element	1	G-box	4	TCA-element	1
HvMADS69	as-1	3	ABRE4	1	AuxRE	1	MYC	3	ERE	2	TATA	1	AT~TATA-box	4	Box 4	2	A-box	1	CCAAT-box	1	TATA-box	32	ARE	1	CAAT-box	12	STRE	2	CCGTCC-box	1	G-box	2	TCA-element	2	ABRE3a	1	ABRE	5	Myb	1	LTR	1	AC-I	1	MYB recognition site	1
HvMADS70	MYB	3	O2-site	1	TCA	1	G-box	2	ABRE	3	MYB-like sequence	2	STRE	5	CAAT-box	26	Unnamed__2	1	TATA-box	13	chs-CMA2a	2	ARE	1	E2Fb	1	G-Box	1	Sp1	1	box S	1	AT~TATA-box	1	W box	1	TGA-element	1	P-box	1	as-1	1	WRE3	1	MYC	3
HvMADS71	as-1	2	WRE3	1	AuxRR-core	1	TGA-element	1	Sp1	10	Box II	2	CCAAT-box	1	A-box	1	G-Box	1	TATA-box	21	ARE	1	CAAT-box	17	STRE	3	CCGTCC-box	1	G-box	2	ABRE	3	Myb	1	LTR	1	ABRE2	1	MYB recognition site	1	AE-box	2
HvMADS72	Unnamed__6	1	as-1	1	WRE3	1	MYC	5	A-box	4	G-Box	1	TATA-box	16	DRE1	1	Myb-binding site	1	AT~TATA-box	2	chs-Unit 1 m1	1	STRE	14	MRE	1	circadian	1	CCGTCC-box	4	CAAT-box	33	O2-site	1	MYB	2	ABRE	2
HvMADS73	Sp1	4	AT~TATA-box	1	TATA-box	6	A-box	1	CCAAT-box	1	AuxRR-core	1	I-box	1	MYC	3	TATC-box	1	G-box	2	ABRE	1	MYB recognition site	1	MYB	2	MSA-like	1	CAAT-box	15	MYB-like sequence	1	CCGTCC-box	1	CAT-box	1	STRE	3
HvMADS74	A-box	1	CCAAT-box	1	E2Fb	1	TATA-box	10	ARE	1	AT~TATA-box	1	Sp1	2	Box 4	1	W box	1	as-1	4	I-box	1	MYC	4	WRE3	1	TGA-element	1	TCA	1	MYB recognition site	1	MYB	1	G-box	1	LTR	2	STRE	6	MRE	1	CCGTCC-box	1	CAT-box	1	Unnamed__2	1	CAAT-box
HvMADS75	Unnamed__2	2	CAAT-box	23	STRE	3	DRE core	1	CCGTCC-box	1	ABRE	2	G-box	1	Myb	5	W box	1	AT~TATA-box	4	Myb-binding site	3	Sp1	2	A-box	1	E2Fb	1	ARE	3	TATA-box	16
HvMADS76	ARE	4	TATA-box	3	A-box	5	CCAAT-box	2	box S	2	Sp1	3	GC-repeat	1	ACE	1	WRE3	2	ABRE4	1	MYB recognition site	2	LTR	2	ABRE3a	1	ABRE	1	G-box	2	CAT-box	1	CCGTCC-box	5	MRE	1	STRE	5	CAAT-box	11	Unnamed__2	1
HvMADS77	Unnamed__2	1	CAAT-box	17	STRE	1	MBS	2	ABRE	2	ABRE3a	2	G-box	2	RY-element	1	Myb	4	Unnamed__8	1	MYC	4	ABRE4	2	as-1	2	TGA-element	1	ERE	1	AT~TATA-box	4	Sp1	1	ARE	1	TATA-box	14
HvMADS78	MRE	1	CCGTCC-box	1	MYB-like sequence	1	CAAT-box	27	O2-site	1	AE-box	1	MYB	2	G-box	4	ABRE	5	ABRE3a	1	Myb	3	ERE	1	chs-CMA2b	1	HD-Zip 1	1	TATA	1	W box	2	as-1	3	I-box	3	MYC	7	ABRE4	1	TGA-element	1	CARE	1	A-box	1	G-Box	2	TATA-box
HvMADS79	Myb	2	ABRE3a	1	ABRE	2	G-box	2	MYB	4	MYB recognition site	1	AE-box	1	CAAT-box	31	MYB-like sequence	3	Box 4	4	AT~TATA-box	5	TATA-box	42	G-Box	1	CCAAT-box	1	ABRE4	1	MYC	2	I-box	1	as-1	3	W box	1	TATA	1
HvMADS80	Sp1	6	MBSI	1	TATA-box	6	A-box	1	ACE	1	TGA-element	1	ABRE4	2	WRE3	3	W box	2	Myb	1	G-box	4	ABRE3a	2	ABRE	4	TC-rich repeats	1	CAAT-box	3	Unnamed__2	3	MBS	1	CCGTCC-box	1	CAT-box	2	STRE	7	DRE core	1
HvMADS81	DRE core	1	STRE	5	CAT-box	2	CCGTCC-box	2	circadian	2	MBS	1	re2f-1	1	CAAT-box	11	MYB	1	ABRE	2	TCA-element	1	G-box	2	LTR	1	Gap-box	1	ERE	2	MYC	3	WRE3	2	as-1	4	TGA-element	1	A-box	2	ARE	1	TATA-box	7	box S	1	Sp1	1
HvMADS82	MRE	2	STRE	2	CAAT-box	27	Unnamed__2	1	MYB	1	LTR	1	ABRE	1	TC-rich repeats	1	G-box	1	TCA-element	2	W box	2	TATA	2	AuxRR-core	1	WRE3	1	MYC	4	I-box	1	as-1	2	P-box	1	TATA-box	39	AT~TATA-box	4
HvMADS83	G-box	1	ABRE	1	TC-rich repeats	1	ABRE3a	1	Myb	1	LTR	2	O2-site	1	L-box	1	MYB recognition site	2	CAAT-box	18	STRE	5	DRE core	1	MRE	1	CCGTCC-box	1	MBS	1	CCAAT-box	2	A-box	1	TATA-box	6	ARE	1	P-box	1	I-box	1	ABRE4	1	WRE3	5
[truncated: 15 more columns]
